# Supplementary material for: Comparative Effects of Efavirenz and Dolutegravir on Metabolomic and Inflammatory Profiles, and Platelet Activation of People Living with HIV: A Pilot Study
Source: Viruses. 2024 Sep 14;16(9):1462. doi: 10.3390/v16091462 (PMC11437493; doi:10.3390/v16091462)
Supplement: Supplementary file 1 [file viruses-16-01462-s001.zip]

Archive with 1 entries (1 files):
- viruses-3186901-supplementary.pdf
